# Supplementary material for: H(N3)dap (Hdap = 2,6-Diaminopurine) Recognition by Cu2(EGTA): Structure, Physical Properties, and Density Functional Theory Calculations of [Cu4(μ-EGTA)2(μ-H(N3)dap)2(H2O)2]·7H2O
Source: Molecules. 2023 Aug 26;28(17):6263. doi: 10.3390/molecules28176263 (PMC10488833; doi:10.3390/molecules28176263)
Supplement: Supplementary file 1 [file molecules-28-06263-s001.zip]

Archive with 1 entries (1 files):
- molecules-2578657-supplementary.pdf
